# Supplementary material for: Systematic Roadmap for Cancer Drug Screening Using Zebrafish Embryo Xenograft Cancer Models: Melanoma Cell Line as a Case Study
Source: Cancers (Basel). 2021 Jul 23;13(15):3705. doi: 10.3390/cancers13153705 (PMC8345186; doi:10.3390/cancers13153705)
Supplement: Supplementary file 1 [file cancers-13-03705-s001.zip]

Archive with 1 entries (1 files):
- cancers-1287815-supplementary.pdf
